# Supplementary material for: Spatio-temporal spread and evolution of Lassa virus in West Africa
Source: BMC Infect Dis. 2024 Mar 14;24:314. doi: 10.1186/s12879-024-09200-8 (PMC10941413; doi:10.1186/s12879-024-09200-8)
Supplement: Supplementary file 2 — Supplementary Material 2. [file 12879_2024_9200_MOESM2_ESM.xlsx]

## Sheet: SSP
Amino acid mutations among lineages in GPC
Reference	Substitution	Variation rate	Lineage	Region
I5	V	0.97	II	N-terminal myristoylation motif
	V	0.98	III
	V	0.95	IV
	V	0.92	V
	V	0.5	VI
	V	0.67	VII
L28	I	0.86	IV	helix 1
	I	1	V
	V	0.5	VI
I31	V	0.99	IV	helix1
	V	1	V
	V	0.5	VI
L35	I	0.93	II	-
	I	0.23	III
	I	0.5	VI
	V	0.93	VII
I38	V	0.89	II	-
	F	0.63	III
	V	0.34	IV
	F	1	VI
	V	1	VII
I43	L	0.99	II	helix 2
	L	0.99	III
	L	0.77	IV
	L	1	V
	V	0.5	VI
	V	0.4	VII
I44	F	0.98	II	helix 2
	V	0.54	IV
V47	I	0.88	III	helix 2
	I	0.75	V
	I	0.5	VI
F51	S	0.9	II	helix 2
	T	0.95	III
	T	0.93	IV
	T	1	V
	S	0.5	VI
	T	0.5
	T	0.94	VII
K55	R	1	II	C-terminal
	R	1	III
	R	0.99	IV
	R	1	V
	R	1	VI
	R	1	VII
S58	T	0.93	IV	C-terminal
	T	0.25	V

## Sheet: GP1
Amino acid mutations among lineages in GPC
Reference	Substitution	Variation rate	Lineage	Region
L59	T	0.95	II	-
	M	0.41	III
	T	0.95	IV
	S	1	V
	T	0.5	VI
	A	0.5
T60	I	0.64	III	-
	S	0.58	IV
	N	0.75	V
	S	0.5	VI
	V	0.94	VII
-61	L	0.98	IV	-
	L	1	V
	L	0.5	VI
L62	Y	0.99	II	-
	Y	1	III
	Y	0.99	IV
	Y	1	V
	Y	1	VI
	Y	1	VII
G65	V	0.99	II	-
	S	0.73	III
	V	0.93	IV
	V	1	V
	S	1	VI
	S	0.73	VII
N74	D	0.98	II	-
	D	0.5	VI
E76	A	0.93	II	-
T77	S	0.75	II	-
	S	1	VI
S90	N	0.94	II	N-glycosylation motif
	N	0.68	III
	N	0.97	IV
	N	1	V
	N	0.5	VI
	T	0.5
	N	0.73	VII
R96	M	0.96	II	-
	M	0.78	IV
N114	S	0.25	V	-
	S	0.5	VI
A132	S	0.36	III	-
	S	0.25	V
S171	T	0.61	II	-
	T	0.3	III
	A	0.33	V
	A	0.94	VII
G174	V	0.78	II	-
	V	0.32	III
	V	0.3	IV
	I	0.25	V
	E	0.5	VI
	I	0.26	VII
E178	N	0.8	II	-
	K	0.35	III
	N	0.23
	R	0.2
	N	0.7	IV
	N	0.5	V
	S	0.25
	N	0.5	VI
	Q	0.5
	S	0.4	VII
	G	0.26
V183	I	0.92	II	-
	L	0.32	IV
R199	S	0.99	II	-
	S	0.99	III
	S	0.99	IV
	S	1	V
	S	1	VI
	S	1	VII
K207	R	0.55	III	-
	R	0.71	IV
	H	0.67	V
	R	0.5	VI
	R	0.74	VII
N209	S	0.75	II	-
	G	0.34	IV
	G	0.5	VI

## Sheet: GP2
Amino acid mutations among lineages in GPC
Reference	Substitution	Variation rate	Lineage	Region
N272	K	0.5	III	N-terminal fusion peptide
	K	0.84	IV
	K	1	VI
E273	D	0.97	IV	N-terminal fusion peptide
	A	1	V
T274	A	0.23	III	N-terminal fusion peptide
	A	0.25	V
	A	0.5	VI
R324	Q	0.79	III	heptad repeat 1
	Q	0.92	IV
	S	1	V
	Q	1	VI
	Q	0.93	VII
S328	T	0.85	II	heptad repeat 1
	T	0.68	III
	S	1	V
	T	0.5	VI
	S	0.93	VII
S376	V	0.94	II	T-loop
	T	0.52	III
	T	0.63	IV
	V	0.42	V
	L	0.25
	T	0.5	VI
	L	0.5
S377	T	1	II	T-loop
	T	1	III
	T	1	IV
	T	1	V
	T	1	VII
R379	T	0.86	II	T-loop
	T	0.68	III
	S	1	IV
	S	0.97	V
	T	0.5	VI
K384	R	0.85	II	T-loop
	R	0.54	III
	R	0.32	IV
	R	0.5	V
	R	1	VI
	R	0.2	VII
I388	V	0.98	II	heptad repeat 1
	V	0.99	III
	V	0.99	IV
	V	1	V
	V	1	VII
Q398	H	0.99	II	heptad repeat 1
	H	0.98	III
	H	0.98	IV
	H	1	V
	H	1	VI
	H	1	VII
M414	L	0.9	II	Membrane proximal external region
I420	M	0.5	II	Membrane proximal external region
	M	0.9	Ⅳ
	M	1	Ⅴ
	M	1	Ⅵ
E421	D	0.96	II	Membrane proximal external region
	D	1	III
	D	0.5	VI
	D	1	VII
I433	L	0.99	II	transmembrane domain
	L	0.97	III
	L	0.95	IV
	L	1	V
	L	1	VI
	L	0.94	VII
I435	V	0.99	II	transmembrane domain
	V	0.99	III
	V	0.96	IV
	V	1	V
	V	1	VI
	V	0.94	VII
I450	V	0.78	II	cytoplasmic tail
	V	0.5	III
	V	0.88	IV
	V	1	V
	Ⅴ	1	VI
I458	V	0.62	II	cytoplasmic tail
V459	I	0.69	II	cytoplasmic tail
P462	S	0.69	III	cytoplasmic tail
	S	0.39	IV
V474	I	0.99	II	cytoplasmic tail
	I	0.99	III
	I	0.94	IV
	I	0.9	V
	I	1	VI
	I	0.94	VII
H482	S	0.9	III	cytoplasmic tail
	S	0.4	IV
T487	Q	0.88	III	cytoplasmic tail
	Q	0.88	IV
	Q	1	V
	Q	1	VI
	Q	0.87	VII
K488	R	0.63	III	cytoplasmic tail
	R	0.3	IV
	R	0.75	V
	R	0.5	VI
	R	0.86	VII
